# Supplementary material for: Maternal perception of malnutrition among infants using verbal and pictorial methods in Kenya
Source: Public Health Nutr. 2014 May 27;18(5):869–76. doi: 10.1017/S1368980014001074 (PMC4396440; doi:10.1017/S1368980014001074)
Supplement: Supplementary file 1 [file S1368980014001074sup.zip]

Archive with 2 entries (2 files):
- S1368980014001074sup001.pdf
- S1368980014001074sup002.pdf
